# Supplementary material for: The Relative Dose Intensity Changes during Cycles of Standard Regimens in Patients with Diffuse Large B-Cell Lymphoma
Source: Cancers (Basel). 2023 Sep 7;15(18):4458. doi: 10.3390/cancers15184458 (PMC10526837; doi:10.3390/cancers15184458)
Supplement: Supplementary file 1 [file cancers-15-04458-s001.zip]

Archive with 1 entries (1 files):
- cancers-2465941-supplementary.pdf
